# Supplementary material for: Adipose Tissue Macrophages of the Human Fetus
Source: Cells. 2024 Oct 28;13(21):1787. doi: 10.3390/cells13211787 (PMC11545370; doi:10.3390/cells13211787)
Supplement: Supplementary file 1 [file cells-13-01787-s001.zip]

Archive with 1 entries (1 files):
- cells-3248841-supplementary.pdf
